# Supplementary material for: Green Synthesis of Spiro Compounds with Potential Anticancer Activity through Knoevenagel/Michael/Cyclization Multicomponent Domino Reactions Organocatalyzed by Ionic Liquid and Microwave-Assisted
Source: Molecules. 2022 Nov 19;27(22):8051. doi: 10.3390/molecules27228051 (PMC9697156; doi:10.3390/molecules27228051)
Supplement: Supplementary file 1 [file molecules-27-08051-s001.zip]

Archive with 1 entries (1 files):
- molecules-2025146-supplementary.pdf
